# Supplementary material for: A Real-World Retrospective Analysis of the Management of Advanced Urothelial Carcinoma in Canada
Source: Curr Oncol. 2024 Jan 25;31(2):704–22. doi: 10.3390/curroncol31020052 (PMC10887988; doi:10.3390/curroncol31020052)
Supplement: Supplementary file 1 [file curroncol-31-00052-s001.zip]

Archive with 1 entries (1 files):
- curroncol-2780526-supplementary.pdf
